# Supplementary material for: A configurational analysis on career success of scientific and technological innovation talents in universities
Source: Front Psychol. 2022 Dec 8;13:1068267. doi: 10.3389/fpsyg.2022.1068267 (PMC9773138; doi:10.3389/fpsyg.2022.1068267)
Supplement: Supplementary file 1 [file Data_Sheet_1.CSV]

No. of case	human capital	psychological capital	microsocial capital	team social capital	macrosocial capital	career success
1	70	62	51	76	2	36
2	88	99	97	109	5	45
3	73	111	84	89	4	41
4	96	100	77	109	4	37
5	83	81	72	78	3	33
6	79	86	80	77	1	42
7	86	94	99	78	3	36
8	64	69	60	90	3	31
9	78	86	81	89	4	34
10	84	87	79	89	4	42
11	84	98	85	94	4	43
12	61	67	62	67	1	39
13	60	71	83	85	4	32
14	82	93	74	89	4	44
15	85	104	74	88	3	34
16	87	76	75	54	3	33
17	73	66	70	76	3	33
18	72	65	64	71	3	33
19	76	94	55	88	4	37
20	87	98	92	86	4	41
21	87	96	68	102	4	44
22	79	96	79	108	4	44
23	102	110	105	106	4	45
24	75	78	53	88	4	26
25	105	97	72	88	3	40
26	78	84	73	83	4	40
27	92	106	104	108	4	50
28	86	83	84	88	4	42
29	86	86	85	88	4	41
30	82	98	72	96	3	44
31	78	94	85	89	4	44
32	84	94	88	94	4	41
33	84	70	60	78	4	32
34	87	88	81	84	4	43
35	84	80	55	88	4	40
